# Supplementary material for: Tribbles Genes in Gastric Cancer: A Tumor-Suppressive Role for TRIB2
Source: Genes (Basel). 2023 Dec 23;15(1):26. doi: 10.3390/genes15010026 (PMC10815672; doi:10.3390/genes15010026)
Supplement: Supplementary file 1 [file genes-15-00026-s001.zip]

Archive with 1 entries (1 files):
- genes-2773399-supplementary.pdf
